# Supplementary material for: Influence of Polypyrrole on Phosphorus- and TiO2-Based Anode Nanomaterials for Li-Ion Batteries
Source: Nanomaterials (Basel). 2024 Jul 2;14(13):1138. doi: 10.3390/nano14131138 (PMC11243682; doi:10.3390/nano14131138)
Supplement: Supplementary file 1 [file nanomaterials-14-01138-s001.zip]

Archive with 1 entries (1 files):
- nanomaterials-3070094-supplementary.pdf
